# Supplementary material for: Comparative mitogenomes reveal diverse and novel gene rearrangements in the genus Meteorus (Hymenoptera: Braconidae)
Source: Front Genet. 2023 Feb 13;14:1132606. doi: 10.3389/fgene.2023.1132606 (PMC9968957; doi:10.3389/fgene.2023.1132606)
Supplement: Supplementary file 1 [file Table1.XLSX]

## Sheet: Table_S1
Table S1. The mitochondrial genomes used in this study
Subfamily	Species	Accession Number
Alysiinae	Asobara japonica	NC_045903
Aphidiinae	Aphidius gifuensis	NC_054223
Braconinae	Euurobracon yokahamae	NC_064332
Braconinae	Habrobracon hebetor	MN842279
Braconinae	Virgulibracon endoxylaphagus	NC_062620
Doryctinae	Spathius agrili	NC_014278
Opiinae	Fopius arisanus	MZ128286
Opiinae	Psyttalia concolor	MW279212
Opiinae	Psyttalia humilis	MW279213
Opiinae	Psyttalia incisi	OK413636
Opiinae	Psyttalia lounsburyi	MW279214
Cardiochilinae	Cardiochiles fuscipennis	KF385870
Cheloninae	Chelonus formosanus	NC_060869
Euphorinae	Dinocampus coccinellae	MG253265
Euphorinae	Meteorus pulchricornis	OP832528*
Euphorinae	Meteorus sp. 1	OP832526*
Euphorinae	Meteorus sp. 2	OP832527*
Euphorinae	Meteorus sp. USNM	ON101962
Euphorinae	Zele chlorophthalmus	NC_039181
Microgastrinae	Cotesia flavipes	NC_063945
Microgastrinae	Cotesia vestalis	NC_014272
outgroup
Eucerotinae	Euceros kiushuensis	MT252852
Campopleginae	Diadegma semiclausum	NC_012708
* Newly obtained in this study.

## Sheet: Table_S2
Table S2. The best schemes of partition and substation models selected in nucleotide dataset.
Optimal partition	Best Model	Partition names
Partition 1	GTR+I+G	n4lp1, n3p1, n1p1, n5p1, n4p1
Partition 2	GTR+G	n5p3, n1p3, n4lp3, n4p3
Partition 3	GTR+I+G	a8p1, n6p1, n2p1
Partition 4	GTR+G	cbp3, c1p3, c2p3, a6p3, a8p3, n3p3, c3p3
Partition 5	GTR+I+G	c3p2, cbp2, c2p2, a6p2, n1p2, n4lp2, n3p2, n4p2, n5p2
Partition 6	GTR+G	n2p3, n6p3
Partition 7	GTR+I+G	a6p1, c2p1, c3p1, cbp1
Partition 8	GTR+G	c1p1
Partition 9	GTR+I+G	n2p2, a8p2, n6p2
Partition 10	GTR+I+G	c1p2

## Sheet: Table_S3
Table S3. Nucleotide composition in regions of three Meteorus mitogenomes.
Species	Whole genome		Protein-coding genes				tRNAs		rRNAs
	Length (bp)	A+T (%)	Length (bp)	A+T (%)	AT-Skew	GC-Skew	Length (bp)	A+T (%)	Length (bp)	A+T (%)
M. pulchricornis	15590	84.41	11104	83.37	-0.1574	0.1088	1446	87.41	2017	88.05
M. sp. 1	15799	82.7	11063	80.48	-0.1548	0.0662	1465	85.6	2060	87.57
M. sp. 2	16639	84.31	11120	81.81	-0.1479	0.0697	1465	87.3	2137	88.58

## Sheet: Table_S4
Table S4. Length of tRNA and rRNA genes in three Meteorus mitogenomes.
Species	trnI	trnM	trnQ	trnW	trnY	trnL2	trnD	trnK	trnF	trnC	trnG	trnE	trnA	trnR	trnN	trnS1	trnH	trnT	trnP	trnS2	trnL1	trnV	rrnS	rrnL
M. pulchricornis	63	62	69	69	67	65	65	70	67	68	64	66	63	64	69	66	63	64	66	68	66	62	764	1253
M. sp. 1	65	68	70	68	65	65	61	67	70	62	67	71	71	67	69	67	59	67	64	67	70	65	735	1325
M. sp. 2	65	67	70	57	71	67	67	67	72	64	68	66	65	69	69	66	63	69	66	68	62	67	790	1347

## Sheet: Table_S5
Table S5. Start and stop codons of protein-coding genes in three Meteorus mitogenomes.
Species	nad2	cox1	cox2	atp8	atp6	cox3	nad3	nad5	nad4	nad4l	nad6	cytb	nad1
M. pulchricornis	ATA/TAA	ATG/TAA	ATA/TAA	ATA/TAA	ATA/TAA	ATG/TAA	ATT/TAA	ATT/TAA	ATG/T	ATT/TAA	ATG/TAA	ATG/TAA	ATA/TAA
M. sp. 1	ATA/T	ATG/TA	ATG/TAA	ATT/TAA	ATA/TAA	ATG/TAA	ATA/TAA	ATA/T	ATG/T	ATA/TAA	ATG/TAA	ATG/TAG	ATT/TAA
M. sp. 2	ATG/T	ATT/TAG	ATT/TAG	ATA/TAG	ATA/TAG	ATG/TAA	ATA/TAA	ATT/TAA	ATG/T	ATG/TAA	ATG/TAG	ATG/TAA	ATA/TAA

## Sheet: Table_S6
Table S6. Relative synonymous codon usage in three Meteorus mitogenomes.
	M. pulchricornis		M. sp. 1		M. sp. 2
Codon	Count	RSCU	Count	RSCU	Count	RSCU
UUU(F)	380	1.93	386	1.84	376	1.89
UUC(F)	14	0.07	34	0.16	22	0.11
UUA(L)	529	5.41	456	4.86	504	4.91
UUG(L)	30	0.31	40	0.43	50	0.49
CUU(L)	12	0.12	24	0.26	30	0.29
CUC(L)	1	0.01	9	0.1	4	0.04
CUA(L)	14	0.14	33	0.35	28	0.27
CUG(L)	1	0.01	1	0.01	0	0
AUU(I)	422	1.94	387	1.88	382	1.89
AUC(I)	12	0.06	25	0.12	23	0.11
AUA(M)	353	1.88	328	1.86	361	1.84
AUG(M)	22	0.12	25	0.14	32	0.16
GUU(V)	87	2.29	68	1.6	76	2.01
GUC(V)	3	0.08	9	0.21	4	0.11
GUA(V)	56	1.47	78	1.84	59	1.56
GUG(V)	6	0.16	15	0.35	12	0.32
UCU(S)	115	3.02	96	2.33	95	2.3
UCC(S)	1	0.03	19	0.46	8	0.19
UCA(S)	90	2.36	89	2.16	102	2.47
UCG(S)	3	0.08	3	0.07	1	0.02
CCU(P)	56	2.38	59	2.27	61	2.46
CCC(P)	5	0.21	11	0.42	6	0.24
CCA(P)	31	1.32	30	1.15	30	1.21
CCG(P)	2	0.09	4	0.15	2	0.08
ACU(T)	63	2.27	73	2.45	61	2.1
ACC(T)	4	0.14	9	0.3	5	0.17
ACA(T)	42	1.51	35	1.18	49	1.69
ACG(T)	2	0.07	2	0.07	1	0.03
GCU(A)	52	2.93	39	2.23	41	2.48
GCC(A)	1	0.06	7	0.4	8	0.48
GCA(A)	18	1.01	24	1.37	17	1.03
GCG(A)	0	0	0	0	0	0
UAU(Y)	211	1.95	187	1.75	188	1.79
UAC(Y)	5	0.05	27	0.25	22	0.21
CAU(H)	59	1.87	55	1.83	64	1.83
CAC(H)	4	0.13	5	0.17	6	0.17
CAA(Q)	38	1.81	36	1.67	37	1.76
CAG(Q)	4	0.19	7	0.33	5	0.24
AAU(N)	255	1.92	229	1.81	218	1.87
AAC(N)	10	0.08	24	0.19	15	0.13
AAA(K)	129	1.88	125	1.81	131	1.87
AAG(K)	8	0.12	13	0.19	9	0.13
GAU(D)	53	1.86	62	1.88	57	1.87
GAC(D)	4	0.14	4	0.12	4	0.13
GAA(E)	64	1.73	49	1.53	55	1.62
GAG(E)	10	0.27	15	0.47	13	0.38
UGU(C)	34	1.84	28	1.87	30	2
UGC(C)	3	0.16	2	0.13	0	0
UGA(W)	78	1.86	64	1.64	74	1.85
UGG(W)	6	0.14	14	0.36	6	0.15
CGU(R)	20	1.86	15	1.33	17	1.55
CGC(R)	1	0.09	1	0.09	0	0
CGA(R)	22	2.05	21	1.87	25	2.27
CGG(R)	0	0	8	0.71	2	0.18
AGU(S)	27	0.71	20	0.49	28	0.68
AGC(S)	0	0	0	0	3	0.07
AGA(S)	64	1.68	84	2.04	83	2.01
AGG(S)	5	0.13	18	0.44	10	0.24
GGU(G)	57	1.54	37	1.01	43	1.2
GGC(G)	0	0	3	0.08	7	0.2
GGA(G)	76	2.05	58	1.59	69	1.93
GGG(G)	15	0.41	48	1.32	24	0.67
total	3689	62	3677	61.99	3695	61.95
